# Supplementary material for: Systematics of Ditaxinae and Related Lineages within the Subfamily Acalyphoideae (Euphorbiaceae) Based on Molecular Phylogenetics
Source: Biology (Basel). 2023 Jan 21;12(2):173. doi: 10.3390/biology12020173 (PMC9952443; doi:10.3390/biology12020173)
Supplement: Supplementary file 1 [file biology-12-00173-s001.zip]

Archive with 9 entries (6 files):
- Supplementary material/
- Supplementary material/Supplementary File S1.pdf
- Supplementary material/Supplementary File S2.pdf
- Supplementary material/Supplementary File S3.pdf
- __MACOSX/
- __MACOSX/Supplementary material/
- __MACOSX/Supplementary material/._Supplementary material S1.docx
- __MACOSX/Supplementary material/._Supplementary material S2.docx
- __MACOSX/Supplementary material/._Supplementary material S3.docx
